# Supplementary material for: Machine Learning for Risk Prediction of Oesophago-Gastric Cancer in Primary Care: Comparison with Existing Risk-Assessment Tools
Source: Cancers (Basel). 2022 Oct 14;14(20):5023. doi: 10.3390/cancers14205023 (PMC9600097; doi:10.3390/cancers14205023)
Supplement: Supplementary file 1 [file cancers-14-05023-s001.zip]

Archive with 1 entries (1 files):
- cancers-1941770-supplementary.pdf
